# Supplementary material for: Integrative Pan-Cancer Mapping of Proteasome Dependency Prioritizes PSMB5 and PSMB6 as Context-Dependent Vulnerability Biomarkers Linked to Immune Context
Source: Molecules. 2026 Jun 4;31(11):1954. doi: 10.3390/molecules31111954 (PMC13258478; doi:10.3390/molecules31111954)
Supplement: Supplementary file 1 [file molecules-31-01954-s001.zip]

Archive with 1 entries (1 files):
- molecules-4265658-supplementary.pdf
